# Supplementary material for: A new sawfly of Megalodontesidae (Insecta, Hymenoptera, Pamphilioidea) with pectinate antennae from the Early Cretaceous of China
Source: Zookeys. 2019 Dec 2;893:115–23. doi: 10.3897/zookeys.893.38512 (PMC6901609; doi:10.3897/zookeys.893.38512)
Supplement: XML Treatment for Jibaissodes [file zookeys.893.38512-treatment1.xml]

<!DOCTYPE tp:taxon-treatment
  PUBLIC "-//TaxonX//DTD Taxonomic Treatment Publishing DTD v0 20100105//EN" "tax-treatment-NSO.dtd">
<tp:taxon-treatment xmlns:tp="http://www.plazi.org/taxpub"><tp:treatment-meta><kwd-group><label>Taxon classification</label><kwd><named-content xmlns:xlink="http://www.w3.org/1999/xlink" content-type="kingdom">Animalia</named-content></kwd><kwd><named-content xmlns:xlink="http://www.w3.org/1999/xlink" content-type="order">Hymenoptera</named-content></kwd><kwd><named-content xmlns:xlink="http://www.w3.org/1999/xlink" content-type="family">Pamphilioidea</named-content></kwd></kwd-group><mixed-citation publication-type="journal"><person-group><name><surname>Wang</surname><given-names>Yimo</given-names></name><name><surname>Wang</surname><given-names>Mei</given-names></name><name><surname>Shih</surname><given-names>Chungkun</given-names></name><name><surname>Rasnitsyn</surname><given-names>Alexandr P.</given-names></name><name><surname>Yao</surname><given-names>Jun</given-names></name><name><surname>Ren</surname><given-names>Dong</given-names></name><name><surname>Gao</surname><given-names>Taiping</given-names></name></person-group><article-title>A new sawfly of <tp:taxon-name><tp:taxon-name-part taxon-name-part-type="family">Megalodontesidae</tp:taxon-name-part></tp:taxon-name> (<tp:taxon-name><tp:taxon-name-part taxon-name-part-type="class">Insecta</tp:taxon-name-part></tp:taxon-name>, <tp:taxon-name><tp:taxon-name-part taxon-name-part-type="order">Hymenoptera</tp:taxon-name-part></tp:taxon-name>, <tp:taxon-name><tp:taxon-name-part taxon-name-part-type="superfamily">Pamphilioidea</tp:taxon-name-part></tp:taxon-name>) with pectinate antennae from the Early Cretaceous of China</article-title><source>Zookeys</source><day>02</day><month>12</month><year>2019</year><volume>893</volume><fpage>115</fpage><lpage>123</lpage><pub-id pub-id-type="doi">10.3897/zookeys.893.38512</pub-id></mixed-citation></tp:treatment-meta><tp:nomenclature><label>Genus</label><tp:taxon-name><object-id xmlns:xlink="http://www.w3.org/1999/xlink" content-type="arpha" xlink:type="simple">78853A0E-0EF8-5119-8908-87A4A3E15C01</object-id>
            <tp:taxon-name-part taxon-name-part-type="genus" reg="Jibaissodes">Jibaissodes</tp:taxon-name-part>
          </tp:taxon-name><tp:taxon-authority>Ren, Lu, Guo &amp; Ji, 1995</tp:taxon-authority></tp:nomenclature><tp:treatment-sec sec-type="Emended diagnosis" id="SECID0E5HAC"><title>Emended diagnosis.</title><p>Mesonotum large, notauli strongly impressed, tapering to acutely rounded base. Forewing veins 1-Rs and 1-M nearly in straight line; 1r-rs present, shorter than 2r-rs; 1r-rs reclival and 2r-rs proclival; 1m-cu near base of cell 2rm; 1cu-a at base of cell 1mcu, connecting to juncture of M+Cu; cell 1mcu small, nearly rectangular; cell 2rm longer than cell 3rm. Hind wing with 1-Cu nearly perpendicular to cu-a; 1A and 2A strongly curved.</p></tp:treatment-sec><tp:treatment-sec sec-type="type species" id="SECID0EDIAC"><title>Type species.</title><p><italic><tp:taxon-name><tp:taxon-name-part taxon-name-part-type="genus" reg="Jibaissodes">Jibaissodes</tp:taxon-name-part> <tp:taxon-name-part taxon-name-part-type="species" reg="giganteus">giganteus</tp:taxon-name-part></tp:taxon-name></italic> Ren, Lu, Guo &amp; Ji, 1995</p></tp:treatment-sec><tp:treatment-sec sec-type="description" id="SECID0EUIAC"><title>Emended description.</title><p>Fossil incomplete: head appendages, pronotum, legs, abdomen and supposedly posterior parts of wings missing. Head moderately large, near oval; compound eyes large; ocelli not visible. Mesonotum broader than long; mesoscutum small, with distinct medial line and impressed notauli; mesoscutellum indistinct; metanotum narrow and long; metascutum with cenchri present but indistinct. Forewing (Fig. <xref ref-type="fig" rid="F1">1E</xref>) with Sc absent; pterostigma long, completely infuscated; 1-Rs reclival, slightly shorter than 1-M; 1-M long and straight; Rs-M juncture nearly straight; Rs+M straight, forming a nearly straight line with 2-M, nearly perpendicular to 1-M; 1r-rs slightly shorter than 2r-rs; 2r-rs distinctly proclival, positioned near distal 0.75 of pterostigma; 1cu-a straight, distinctly bent towards wing tip; M+Cu straight; 1-Cu and 2-Cu curved, 1-Cu nearly equal to 2-Cu; 2r-m straight and reclival; 3r-m straight towards wing tip; 1A slightly curved. Costal cell slightly widened before point of origin of Rs; cell 2rm distinctly longer than cell 3rm, cell 3rm trapezoid; cell 1mcu small, nearly rectangular; cell 2mcu large, pentagonal. Hind wing (Fig. <xref ref-type="fig" rid="F1">1F</xref>) with 1-Rs very short, 1r-m straight; 1r-m and 1-M forming a straight line. M+Cu slightly bent; 1-Cu slightly curved, nearly perpendicular to cu-a; cu-a nearly straight; vein 1A strongly arched.</p></tp:treatment-sec><tp:treatment-sec sec-type="Other species included" id="SECID0ECJAC"><title>Other species included.</title><p><italic><tp:taxon-name><tp:taxon-name-part taxon-name-part-type="genus" reg="Jibaissodes">Jibaissodes</tp:taxon-name-part> <tp:taxon-name-part taxon-name-part-type="species" reg="bellus">bellus</tp:taxon-name-part></tp:taxon-name></italic> Gao, Shih, Labandeira, Santiago-Blay, Yao &amp; Ren, 2016; <italic><tp:taxon-name><tp:taxon-name-part taxon-name-part-type="genus" reg="Jibaissodes">Jibaissodes</tp:taxon-name-part> <tp:taxon-name-part taxon-name-part-type="species" reg="peichenae">peichenae</tp:taxon-name-part></tp:taxon-name></italic> sp. nov.</p><fig id="F1" position="float" orientation="portrait"><object-id xmlns:xlink="http://www.w3.org/1999/xlink" content-type="doi" xlink:type="simple">10.3897/zookeys.893.38512.figure1</object-id><object-id xmlns:xlink="http://www.w3.org/1999/xlink" content-type="arpha" xlink:type="simple">A44D694E-20F6-5D03-B38D-FE8CBF91BF4E</object-id><label>Figure 1.</label><caption><p><bold>A–D</bold><italic><tp:taxon-name><tp:taxon-name-part taxon-name-part-type="genus" reg="Jibaissodes">Jibaissodes</tp:taxon-name-part> <tp:taxon-name-part taxon-name-part-type="species" reg="peichenae">peichenae</tp:taxon-name-part></tp:taxon-name></italic> sp. nov., holotype, part: <bold>A</bold> photograph of complete specimen <bold>B</bold> line drawing of complete specimen <bold>C</bold> line drawing of forewing <bold>D</bold> line drawing of hind wing <bold>E, F</bold><italic><tp:taxon-name><tp:taxon-name-part taxon-name-part-type="genus" reg="Jibaissodes">Jibaissodes</tp:taxon-name-part> <tp:taxon-name-part taxon-name-part-type="species" reg="giganteus">giganteus</tp:taxon-name-part></tp:taxon-name></italic>, holotype: <bold>E</bold> line drawing of forewing <bold>F</bold> line drawing of hind wing. Scale bars: 2 mm (<bold>A, B</bold>), 1 mm (<bold>C–F</bold>).</p></caption><graphic xmlns:xlink="http://www.w3.org/1999/xlink" xlink:href="zookeys-893-115-g001.jpg" position="float" orientation="portrait" xlink:type="simple" id="oo_361349.jpg"><uri content-type="original_file" xlink:type="simple">https://binary.pensoft.net/fig/361349</uri></graphic></fig></tp:treatment-sec></tp:taxon-treatment>
