# Supplementary material for: A new sawfly of Megalodontesidae (Insecta, Hymenoptera, Pamphilioidea) with pectinate antennae from the Early Cretaceous of China
Source: Zookeys. 2019 Dec 2;893:115–23. doi: 10.3897/zookeys.893.38512 (PMC6901609; doi:10.3897/zookeys.893.38512)
Supplement: XML Treatment for Jibaissodes peichenae [file zookeys.893.38512-treatment2.xml]

<!DOCTYPE tp:taxon-treatment
  PUBLIC "-//TaxonX//DTD Taxonomic Treatment Publishing DTD v0 20100105//EN" "tax-treatment-NSO.dtd">
<tp:taxon-treatment xmlns:tp="http://www.plazi.org/taxpub"><tp:treatment-meta><kwd-group><label>Taxon classification</label><kwd><named-content xmlns:xlink="http://www.w3.org/1999/xlink" content-type="kingdom">Animalia</named-content></kwd><kwd><named-content xmlns:xlink="http://www.w3.org/1999/xlink" content-type="order">Hymenoptera</named-content></kwd><kwd><named-content xmlns:xlink="http://www.w3.org/1999/xlink" content-type="family">Pamphilioidea</named-content></kwd></kwd-group><mixed-citation publication-type="journal"><person-group><name><surname>Wang</surname><given-names>Yimo</given-names></name><name><surname>Wang</surname><given-names>Mei</given-names></name><name><surname>Shih</surname><given-names>Chungkun</given-names></name><name><surname>Rasnitsyn</surname><given-names>Alexandr P.</given-names></name><name><surname>Yao</surname><given-names>Jun</given-names></name><name><surname>Ren</surname><given-names>Dong</given-names></name><name><surname>Gao</surname><given-names>Taiping</given-names></name></person-group><article-title>A new sawfly of <tp:taxon-name><tp:taxon-name-part taxon-name-part-type="family">Megalodontesidae</tp:taxon-name-part></tp:taxon-name> (<tp:taxon-name><tp:taxon-name-part taxon-name-part-type="class">Insecta</tp:taxon-name-part></tp:taxon-name>, <tp:taxon-name><tp:taxon-name-part taxon-name-part-type="order">Hymenoptera</tp:taxon-name-part></tp:taxon-name>, <tp:taxon-name><tp:taxon-name-part taxon-name-part-type="superfamily">Pamphilioidea</tp:taxon-name-part></tp:taxon-name>) with pectinate antennae from the Early Cretaceous of China</article-title><source>Zookeys</source><day>02</day><month>12</month><year>2019</year><volume>893</volume><fpage>115</fpage><lpage>123</lpage><pub-id pub-id-type="doi">10.3897/zookeys.893.38512</pub-id></mixed-citation></tp:treatment-meta><tp:nomenclature><tp:taxon-name><object-id xmlns:xlink="http://www.w3.org/1999/xlink" content-type="arpha" xlink:type="simple">B1D59903-AC26-539C-9154-8FF548470CBE</object-id>
            <tp:taxon-name-part taxon-name-part-type="genus" reg="Jibaissodes">Jibaissodes</tp:taxon-name-part>
            <tp:taxon-name-part taxon-name-part-type="species" reg="peichenae">peichenae</tp:taxon-name-part>
            <object-id xmlns:xlink="http://www.w3.org/1999/xlink" content-type="zoobank" xlink:type="simple">http://zoobank.org/D752BA0D-21EF-44AB-BBC7-B9E4279A6883</object-id>
          </tp:taxon-name><tp:taxon-authority>Wang, Shih &amp; Gao</tp:taxon-authority><tp:taxon-status xmlns:xlink="http://www.w3.org/1999/xlink" xlink:type="simple">sp. nov.</tp:taxon-status><xref ref-type="fig" rid="F1">Figs 1</xref><xref ref-type="fig" rid="F2">, 2</xref><xref ref-type="fig" rid="F3">, 3</xref></tp:nomenclature><tp:treatment-sec sec-type="type material" id="SECID0EKNAC"><title>Type material.</title><p>Holotype, specimen no. CNU-HYM-LB2018033p/c, part and counterpart.</p></tp:treatment-sec><tp:treatment-sec sec-type="diagnosis" id="SECID0EPNAC"><title>Diagnosis.</title><p>Antenna pectinate, with 42 flagellomeres, flagellum longer than head width, proximal 28 flagellomeres with apical rami, rami gradually shortening in length toward apex of flagellum; scape almost 3 times as long as first flagellomere. Anterior margin of pronotum round, with weakly concave posterodorsal margin. Forewing with pterostigma infuscated apically; vein 1cu-a strongly curved. Hind wing vein 1-Rs nearly equal to 1r-m, slightly shorter than 1-M.</p></tp:treatment-sec><tp:treatment-sec sec-type="description" id="SECID0EUNAC"><title>Description.</title><p><bold><italic>Body</italic></bold> (Figs <xref ref-type="fig" rid="F1">1A, B</xref>, <xref ref-type="fig" rid="F3">3A</xref>). Fossil incomplete: distal abdominal segments missing, part of the legs invisible. Middle and surrounding regions of compound eyes and part of posterior head pale, remainder of head dark. Thorax and legs entirely or predominantly dark. First tergum except hind margin and fifth tergum laterally dark. Body about 14.9 mm (but distal abdominal segments missing), antenna 11.4 mm long; forewing about 13.6 mm in length, maximum width 6.0 mm; hind wing about 8.5 mm in length, maximum width 3.8 mm.</p><p><bold><italic>Head</italic>.</bold> Large, about as wide as thorax. Head (Fig. <xref ref-type="fig" rid="F2">2A</xref>) 5.3 mm wide and 4.6 mm long, almost circular. Compound eyes 1.8 mm long, 1.1 mm wide; right mandible large, bent and sickle-shaped; antenna (Fig. <xref ref-type="fig" rid="F2">2D, E</xref>) with 42 flagellomeres, basal 28 flagellomeres with rami extending from apicolateral angle, apical 14 flagellomeres without distinct rami, longest ramus about 0.8 mm in length, longest ramus slightly longer than total length of following three flagellomeres; rami gradually shortening in length toward apex of flagellum, first flagellomere much shorter than scape, 0.3 mm wide, 0.5 mm long; scape 1.4 mm long, maximum 0.4 mm in width; pedicel 0.8 mm long, maximum 0.5 mm wide.</p><fig id="F2" position="float" orientation="portrait"><object-id xmlns:xlink="http://www.w3.org/1999/xlink" content-type="doi" xlink:type="simple">10.3897/zookeys.893.38512.figure2</object-id><object-id xmlns:xlink="http://www.w3.org/1999/xlink" content-type="arpha" xlink:type="simple">CD842816-990D-5208-8EF2-8A95CF091D3A</object-id><label>Figure 2.</label><caption><p><bold>A–E</bold><italic><tp:taxon-name><tp:taxon-name-part taxon-name-part-type="genus" reg="Jibaissodes">Jibaissodes</tp:taxon-name-part> <tp:taxon-name-part taxon-name-part-type="species" reg="peichenae">peichenae</tp:taxon-name-part></tp:taxon-name></italic> sp. nov., holotype, part: <bold>A</bold> head <bold>B</bold> basis of left antenna <bold>C</bold> basis of right antenna <bold>D</bold> right antenna <bold>E</bold> basal to middle section of right antenna <bold>F, G</bold><italic><tp:taxon-name><tp:taxon-name-part taxon-name-part-type="genus" reg="Jibaissodes">Jibaissodes</tp:taxon-name-part> <tp:taxon-name-part taxon-name-part-type="species" reg="bellus">bellus</tp:taxon-name-part></tp:taxon-name></italic>, holotype: <bold>F</bold> right antenna <bold>G</bold> apical portion of right antenna. Abbreviations: md = mandible, sc = scape, ped = pedicel, oc = ocelli, 1st fla = 1st flagellomere, N1 = pronotum, psc2 = mesoscutum. Scale bars: 1 mm (<bold>A, D, F, G</bold>); 0.5 mm (<bold>B, C, E</bold>).</p></caption><graphic xmlns:xlink="http://www.w3.org/1999/xlink" xlink:href="zookeys-893-115-g002.jpg" position="float" orientation="portrait" xlink:type="simple" id="oo_361350.jpg"><uri content-type="original_file" xlink:type="simple">https://binary.pensoft.net/fig/361350</uri></graphic></fig><p><bold><italic>Thorax</italic>.</bold> Maximum width 4.9 mm; pronotum short, apex round, with weakly concave posterodorsal margin. Mesoscutum large, with medial line and notauli strongly impressed, tapering to acutely rounded base; mesoscutum without line to mesoscutellum; mesoscutellum tapering to acutely sharp apex; metascutum with cenchri present and small. Metatibia (Fig. <xref ref-type="fig" rid="F3">3B, C</xref>) with two preapical (near distal 0.7 of length) and two apical spurs; metabasitarsus long but shorter than remaining tarsomeres combined; metafemur, metatibia, and metabasitarsus lengths 3.4 mm, 4.6 mm, and 1.1 mm, respectively.</p><fig id="F3" position="float" orientation="portrait"><object-id xmlns:xlink="http://www.w3.org/1999/xlink" content-type="doi" xlink:type="simple">10.3897/zookeys.893.38512.figure3</object-id><object-id xmlns:xlink="http://www.w3.org/1999/xlink" content-type="arpha" xlink:type="simple">081F602D-77B1-51E8-8C85-FEB4EE91F887</object-id><label>Figure 3.</label><caption><p><italic><tp:taxon-name><tp:taxon-name-part taxon-name-part-type="genus" reg="Jibaissodes">Jibaissodes</tp:taxon-name-part> <tp:taxon-name-part taxon-name-part-type="species" reg="peichenae">peichenae</tp:taxon-name-part></tp:taxon-name></italic> sp. nov., holotype, counterpart <bold>A</bold> complete specimen <bold>B</bold> right hind leg <bold>C</bold> left hind leg. Arrows indicate spurs. Scale bars: 2 mm (<bold>A</bold>); 1 mm (<bold>B, C</bold>).</p></caption><graphic xmlns:xlink="http://www.w3.org/1999/xlink" xlink:href="zookeys-893-115-g003.jpg" position="float" orientation="portrait" xlink:type="simple" id="oo_361351.jpg"><uri content-type="original_file" xlink:type="simple">https://binary.pensoft.net/fig/361351</uri></graphic></fig><p><bold><italic>Abdomen</italic>.</bold> Five visible segments preserved; maximum width about 5.3 mm; first tergum medially undivided, posteriorly widely excised, laterally roundly protruding, medio-anteriorly dark; fifth tergum laterally dark.</p><p><bold><italic>Forewing</italic>.</bold> (Fig. <xref ref-type="fig" rid="F1">1B, C</xref>) Wing membrane mostly hyaline with weakly infuscated bands covering base and middle regions of forewing, surrounding veins R, M+Cu, 1r-rs, 2-M, m-cu, and 2-Cu; R slightly thickened before pterostigma; pterostigma infuscated apically; 1-Rs (0.5 mm long) short and reclival; 1-M (1.0 mm long) long and slightly curved, about twice as long as 1-Rs; Rs+M straight; 1r-rs length 0.7 mm, slightly shorter than 2r-rs, 0.8 mm long; 2r-rs slightly proclival, positioned near 3/4 pterostigma; 1cu-a distinctly bent towards wing base, 1.4 mm in length; M+Cu nearly straight; 1m-cu 0.8 mm long, 0.7 times as long as 1-Cu (1.1 mm long); 1-Cu nearly equal to 2-Cu (1 mm long) in length; 2r-m slightly curved and reclival; 3r-m straight towards wing tip; 2A with shallow arch midway before 1a-2a cross-vein. Costal cell widened at point of origin of 1-Rs; cell 1r nearly equal in size to cell 2r; cell 2rm longer than cell 3rm, cell 3rm trapezoid; cell 1mcu small, nearly rectangular; cell 2mcu large, pentagonal.</p><p><bold><italic>Hind wing</italic>.</bold> (Fig. <xref ref-type="fig" rid="F1">1B, D</xref>) 1-Rs (0.5 mm long) nearly equal to 1r-m (0.5 mm long), shorter than 1-M (0.7 mm long), 1r-m straight; 1r-m and 1-M forming a nearly straight line; 3r-m present, 0.9 mm in length, strongly bent towards wing tip; 1m-cu (1.0 mm long) and cu-a (1.1 mm long) present, longer than 3r-m, cu-a distinctly bent; M+Cu nearly straight; vein 1A strongly arched.</p><p><bold><italic>Gender.</italic></bold> Unknown.</p></tp:treatment-sec><tp:treatment-sec sec-type="remarks" id="SECID0EADAE"><title>Remarks.</title><p>The species can be assigned to <italic><tp:taxon-name><tp:taxon-name-part taxon-name-part-type="genus" reg="Jibaissodes">Jibaissodes</tp:taxon-name-part></tp:taxon-name></italic> according to the following diagnostic characters: forewing vein 1r-rs present, shorter than 2r-rs, cell 2rm longer than 3rm and cell 1mcu small. <italic><tp:taxon-name><tp:taxon-name-part taxon-name-part-type="genus" reg="Jibaissodes">Jibaissodes</tp:taxon-name-part></tp:taxon-name></italic> was described from a poorly preserved fossil specimen with a left and a right forewing, a right hind wing, and parts of head and thorax (<xref ref-type="bibr" rid="B10">Ren et al. 1995</xref>). <italic><tp:taxon-name><tp:taxon-name-part taxon-name-part-type="genus" reg="Jibaissodes">Jibaissodes</tp:taxon-name-part> <tp:taxon-name-part taxon-name-part-type="species" reg="peichenae">peichenae</tp:taxon-name-part></tp:taxon-name></italic> sp. nov. is distinctly differentiated from the type species of <italic><tp:taxon-name><tp:taxon-name-part taxon-name-part-type="genus" reg="Jibaissodes">J.</tp:taxon-name-part> <tp:taxon-name-part taxon-name-part-type="species" reg="giganteus">giganteus</tp:taxon-name-part></tp:taxon-name></italic> by the following characters: forewing with pterostigma not completely infuscated; forewing vein 3r-m distinctly longer than 2r-m (about 1.7 times as long as 2r-m); 1cu-a distinctly curved; and hind wing vein 1-Rs nearly equal to 1r-m. Furthermore, <italic><tp:taxon-name><tp:taxon-name-part taxon-name-part-type="genus" reg="Jibaissodes">J.</tp:taxon-name-part> <tp:taxon-name-part taxon-name-part-type="species" reg="peichenae">peichenae</tp:taxon-name-part></tp:taxon-name></italic> is distinguished from <italic><tp:taxon-name><tp:taxon-name-part taxon-name-part-type="genus" reg="Jibaissodes">J.</tp:taxon-name-part> <tp:taxon-name-part taxon-name-part-type="species" reg="bellus">bellus</tp:taxon-name-part></tp:taxon-name></italic> by the following characters: antenna pectinate, rami short (vs rami long in <italic><tp:taxon-name><tp:taxon-name-part taxon-name-part-type="genus" reg="Jibaissodes">J.</tp:taxon-name-part> <tp:taxon-name-part taxon-name-part-type="species" reg="bellus">bellus</tp:taxon-name-part></tp:taxon-name></italic>); forewing with pterostigma infuscated apically (vs infuscated medially and apically in <italic><tp:taxon-name><tp:taxon-name-part taxon-name-part-type="genus" reg="Jibaissodes">J.</tp:taxon-name-part> <tp:taxon-name-part taxon-name-part-type="species" reg="bellus">bellus</tp:taxon-name-part></tp:taxon-name></italic>).</p></tp:treatment-sec><tp:treatment-sec sec-type="distribution" id="SECID0E1FAE"><title>Distribution.</title><p>Huangbanjigou, near Chaomidian Village, in Shangyuan County, adjacent to Beipiao City, in Liaoning Province of China. Collected from the mid-Lower Cretaceous Yixian Formation, dated as latest Barremian to earliest Aptian, 125 Ma (<xref ref-type="bibr" rid="B10">Ren et al. 1995</xref>; <xref ref-type="bibr" rid="B15">Wang et al. 2015</xref>).</p></tp:treatment-sec><tp:treatment-sec sec-type="etymology" id="SECID0EIGAE"><title>Etymology.</title><p>The species epithet is dedicated to Miss Peichen Yao, the daughter of Dr Jun Yao, the specimen donator.</p></tp:treatment-sec><tp:treatment-sec><!--Section generated to contain objects referenced in tp:taxon-treatment.--><fig id="F1" position="float" orientation="portrait"><object-id xmlns:xlink="http://www.w3.org/1999/xlink" content-type="doi" xlink:type="simple">10.3897/zookeys.893.38512.figure1</object-id><object-id xmlns:xlink="http://www.w3.org/1999/xlink" content-type="arpha" xlink:type="simple">A44D694E-20F6-5D03-B38D-FE8CBF91BF4E</object-id><label>Figure 1.</label><caption><p><bold>A–D</bold><italic><tp:taxon-name><tp:taxon-name-part taxon-name-part-type="genus" reg="Jibaissodes">Jibaissodes</tp:taxon-name-part> <tp:taxon-name-part taxon-name-part-type="species" reg="peichenae">peichenae</tp:taxon-name-part></tp:taxon-name></italic> sp. nov., holotype, part: <bold>A</bold> photograph of complete specimen <bold>B</bold> line drawing of complete specimen <bold>C</bold> line drawing of forewing <bold>D</bold> line drawing of hind wing <bold>E, F</bold><italic><tp:taxon-name><tp:taxon-name-part taxon-name-part-type="genus" reg="Jibaissodes">Jibaissodes</tp:taxon-name-part> <tp:taxon-name-part taxon-name-part-type="species" reg="giganteus">giganteus</tp:taxon-name-part></tp:taxon-name></italic>, holotype: <bold>E</bold> line drawing of forewing <bold>F</bold> line drawing of hind wing. Scale bars: 2 mm (<bold>A, B</bold>), 1 mm (<bold>C–F</bold>).</p></caption><graphic xmlns:xlink="http://www.w3.org/1999/xlink" xlink:href="zookeys-893-115-g001.jpg" position="float" orientation="portrait" xlink:type="simple" id="oo_361349.jpg"><uri content-type="original_file" xlink:type="simple">https://binary.pensoft.net/fig/361349</uri></graphic></fig></tp:treatment-sec><ref-list><ref id="B10"><mixed-citation xmlns:xlink="http://www.w3.org/1999/xlink" xlink:type="simple"><person-group><name name-style="western"><surname>Ren</surname><given-names>D</given-names></name><name name-style="western"><surname>Lu</surname><given-names>LW</given-names></name><name name-style="western"><surname>Guo</surname><given-names>ZG</given-names></name><name name-style="western"><surname>Ji</surname><given-names>SA</given-names></name></person-group> (<year>1995</year>) <source>Faunae and Stratigraphy of Jurassic-Cretaceous in Beijing and the Adjacent Areas.</source><publisher-name>Seismic Publishing House</publisher-name>, <publisher-loc>Beijing</publisher-loc>, <size units="page">43 pp</size>.</mixed-citation></ref><ref id="B15"><mixed-citation xmlns:xlink="http://www.w3.org/1999/xlink" xlink:type="simple"><person-group><name name-style="western"><surname>Wang</surname><given-names>M</given-names></name><name name-style="western"><surname>Rasnitsyn</surname><given-names>AP</given-names></name><name name-style="western"><surname>Shih</surname><given-names>CK</given-names></name><name name-style="western"><surname>Ren</surname><given-names>D</given-names></name></person-group> (<year>2015</year>) <article-title>New xyelydid sawflies from the Lower Cretaceous of China.</article-title><source>Cretaceous Research</source><volume>5</volume>: <fpage>169</fpage>–<lpage>178</lpage>. <ext-link xlink:type="simple" ext-link-type="doi" xlink:href="10.1016/j.cretres.2014.12.008">https://doi.org/10.1016/j.cretres.2014.12.008</ext-link></mixed-citation></ref></ref-list></tp:taxon-treatment>
